# Supplementary material for: BRCA1 orchestrates the response to BI-2536 and its combination with alisertib in MYC-driven small cell lung cancer
Source: Cell Death Dis. 2024 Jul 31;15(7):551. doi: 10.1038/s41419-024-06950-w (PMC11291995; doi:10.1038/s41419-024-06950-w)
Supplement: Supplementary file 5 — Supplementary Table 2 [file 41419_2024_6950_MOESM5_ESM.xlsx]

## Sheet: Supp Table 2
Supplementary Table 2: Tumor volume (DMS273).
Days	0	2	4	6	8	10	12	14
Control/Volume (mm3)	104.15	125.75	285.04	583.28	1143.16	1518.21	1755.82	1967.84
	135.12	171.8	460.65	693.96	1468.53	1947.33	2118.39	2267.84
	80.88	113.03	318.08	590.85	1374.82	2143.34	2422.99	3104.15
	95.66	170.36	374.74	739.85	1692.97	2563.23	2683.63	3056.15
	139.25	210.47	459.04	896.25	1624.87	2340.94	2508.09	3190.35
	64.64	109.48	298.09	612.33	1360.99	1920.71	2250.15	2885.45
	116.09	185.59	458.4	842.23	1084.57	1921.97	2053.64	2672.36
	97.67	172.25	172.25	312.97	973.02	1886.36	2160.09	2408.36
Alisertib/Volume (mm3)	119.52	150.06	333.8	555.4	883.95	1426.39	1793.43	2345
	117.3	176.45	422.17	876.87	1307.53	1976.96	2121.65	2225.91
	110.23	181.36	441.24	815.88	1613.67	2191.08	2629.6	3192.58
	97.46	184	191.3	415.29	1087.72	1852.95	2353.55	3291.64
	92.14	132.38	404.52	656.67	1453.85	2139.83	2336.71	2861.21
	67.67	71.74	69.56	128.26	191.37	367.59	467.8	621.09
	159.74	217.18	479.24	813.7	1238.85	1436.66	1584.46	1650.15
	61.53	108.74	217.88	396.35	400.69	790.52	809.71	921.36
BI2536/Volume (mm3)	79.06	125.04	284.94	548.78	399.68	797.16	1306.59	2081.35
	102.37	149.07	226.91	377.57	622.75	867.52	902.96	992.68
	138.69	152.22	213.67	198.42	272.5	571.02	589.52	648.04
	125.57	199.65	324.62	431.38	496.58	834.36	869.77	951.81
	50.63	51.78	71.88	117.27	143.69	403.47	458.72	522.24
	94.1	172.76	275.51	328.93	399.73	766.77	887.61	1001.23
	117.93	190.73	310.62	361.65	479.73	734.81	862.26	1034.68
	124	215.14	263.3	252.3	358.1	578.17	639.89	685.79
A+B/Volume (mm3)	99.34	141.35	145.93	93.08	71.85	74.71	108.6	129.26
	88.05	90.57	95.95	39.01	4.9	0	0	0
	78.35	95.04	102.85	56.85	104.35	119.02	148.1	171.03
	94.01	154.14	164.95	128.7	73.08	86.74	114.21	140.87
	143.27	184.5	218.53	186.07	201.98	212.47	239.35	291.67
	117.86	152.3	156.26	157.21	179.46	207.3	236.66	283.46
	109.06	122.17	141.25	60.88	7.65	0	0	0
	97.89	117.21	91.73	64.21	51.89	13.9	12.42	11.8
	84.1	104.36	125	74.57	104.11	112.36	142.99	174.25
	132.31	160.68	207.29	169.46	165.69	177.73	185.05	201.83
	96.38	134.98	93.05	116.74	114.11	109.35	116.03	128.6
	91.19	148.05	187.84	106.48	173.79	139.84	155.42	178.38
Note: In the combined drug treatment group, two tumors disappeared during the experiment. Their tumor volume and tumor weight were recorded as zero at endpoint.
