# Supplementary material for: BRCA1 orchestrates the response to BI-2536 and its combination with alisertib in MYC-driven small cell lung cancer
Source: Cell Death Dis. 2024 Jul 31;15(7):551. doi: 10.1038/s41419-024-06950-w (PMC11291995; doi:10.1038/s41419-024-06950-w)
Supplement: Supplementary file 6 — Supplementary Table 3 [file 41419_2024_6950_MOESM6_ESM.xlsx]

## Sheet: Supp Table 3
Supplementary Table 3: Tumor weight (DMS273).
Control/Weight (g)	3.77
	5.72
	5.91
	3.66
	3.47
	3.51
	2.8
	2.07
Alisertib/Weight (g)	3.11
	3.07
	5.07
	6.24
	1.19
	0.87
	1.16
	1
BI2536/Weight (g)	3.36
	1.33
	0.65
	1.65
	1.33
	2.12
	2.25
	0.57
A+B/Weight (g)	0.16
	0
	0.4
	0.21
	0.78
	0.64
	0
	0.001
	0.29
	0.54
	0.04
	0.5
