# Supplementary material for: BRCA1 orchestrates the response to BI-2536 and its combination with alisertib in MYC-driven small cell lung cancer
Source: Cell Death Dis. 2024 Jul 31;15(7):551. doi: 10.1038/s41419-024-06950-w (PMC11291995; doi:10.1038/s41419-024-06950-w)
Supplement: Supplementary file 7 — Supplementary Table 4 [file 41419_2024_6950_MOESM7_ESM.xlsx]

## Sheet: Supp Table 4
Supplementary Table 4: Mouse weight (H82).
Days	0	2	4	6	8	10	12	14
Control/Weight (g)	21.4	22	23.7	24.5	25.6	26.5	27.8	28.6
	22.6	23.4	25.7	26.8	27.4	28.8	29.7	31.4
	20.5	22.4	24	24.4	26.5	27.2	28.8	29.6
	19.8	20.3	21.6	22.6	24.2	24.3	25.1	25.3
Alisertib/Weight (g)	24	23.8	24.8	25.6	27.1	27.3	28.3	29.8
	21.1	21.9	22.6	24.1	25.5	26.3	27.1	27.6
	21.4	22.5	22.4	23.5	24	24.6	25.4	26.4
	22.1	23.1	23.6	24.3	24.3	24.8	25.9	27.5
BI2536/Weight (g)	20.8	20.4	20.9	21	22.2	21.8	22.2	23.5
	22.7	23.4	23.3	23	23.5	24	24.5	25.1
	21	21.3	22.3	22.2	22.3	23.3	24.1	24.5
	22.3	22.6	22.3	22.6	22.7	22.9	23.3	23.9
A+B/Weight (g)	24.3	22.6	24	23.6	24.3	24.6	25	25.7
	19.5	17.9	19.4	20.2	20.1	20.5	21.2	20.5
	23.6	21.9	22.8	23.7	24	24.8	24.7	24.2
	22.1	20.9	22.3	23	20.4	20.6	21.4	23.7
	21.1	20.3	21.8	22.1	22.2	23.4	23.9	24.4
