# Supplementary material for: BRCA1 orchestrates the response to BI-2536 and its combination with alisertib in MYC-driven small cell lung cancer
Source: Cell Death Dis. 2024 Jul 31;15(7):551. doi: 10.1038/s41419-024-06950-w (PMC11291995; doi:10.1038/s41419-024-06950-w)
Supplement: Supplementary file 8 — Supplementary Table 5 [file 41419_2024_6950_MOESM8_ESM.xlsx]

## Sheet: Supp Table 5
Supplementary Table 5: Tumor volume (H82).
Days	0	2	4	6	8	10	12	14
Control/Volume (mm3)	81.65	144.75	391.65	706.56	1094.1	1476.38	2339.69	2870.81
	123.17	180.61	216.67	307.83	609.57	842.91	1310.29	1969.36
	50.96	99.71	264.76	526.89	764.56	903.84	1410.37	1821.53
	61.1	100.38	359.01	886.29	1228.74	1650.84	2477.83	3459.44
	75.54	102.97	300.14	618.44	916.38	1140.22	1380.05	2210.41
	85.21	124.72	299.38	565.29	917.79	1100.06	1967.52	2608.06
	74.55	161.29	254.39	505.85	528.99	861.6	1104.88	1216.49
	65.82	173.34	382.98	684.76	1052.23	1298.69	1427.2	1537.87
Alisertib/Volume (mm3)	76.13	129.21	327.69	438.34	723.47	737.75	1020.3	1104.88
	67.33	143.59	378.34	613.57	1268.58	1449.79	2524.64	2919.53
	82.86	154.74	283.83	404.45	840.38	832.33	1120.89	1189.65
	129.24	190.01	340.14	456.6	882.34	1080.34	1822	2533.08
	80.9	152.14	262.48	327.1	574.71	686.82	990.35	1080.57
	58.07	91.25	261.86	471.11	795.04	849.67	1260.26	1253.09
	55.49	103.19	196.27	198.91	247.04	352.95	475.42	497.43
	63.48	129.49	362.01	524.21	612.76	994.17	1555.33	2407.14
BI2536/Volume (mm3)	89.22	140.43	259.69	284.07	640.12	623.72	777.61	1156.68
	84.81	132.11	162.25	106.56	93.17	131.15	135.98	215.72
	61.08	124.32	274.67	263.93	331.97	394.74	431.44	380.41
	73.32	134.9	147.13	192.36	296.54	414.83	326.37	565.13
	117.44	145.35	260.44	237.21	497.97	714.3	854.59	1201.97
	69.16	102.55	156.63	142.51	173.19	176.65	246.49	322.33
	72.36	103.62	182.2	174.85	247.4	341.35	369.32	484.86
	74.54	125.2	203.75	146.15	175.21	247.83	307.52	500.44
A+B/Volume (mm3)	106.5	155.11	143.08	112.49	125.71	119.52	175.84	219.05
	89.69	148.94	244.93	174.29	193.07	127.41	208.14	358.31
	70.06	92.87	77.15	59.72	63.48	75.38	65.96	39.61
	75.31	107.76	140.25	67.24	95.12	74.6	88.26	68.14
	91.4	150.86	99.16	57.8	70.45	50.2	62.84	55.78
	64.31	110.19	157.01	148.09	186.41	161.12	188.7	273.66
	58.7	132.81	247.42	105.02	130.47	89.31	95.48	166.95
	72.28	122.71	125.87	92.78	89.58	71.62	132.99	198.01
	69.81	98.21	133.43	141.02	174.79	132.04	188.25	163.36
	91.56	152.74	183.7	115.08	116.97	93.38	112.65	44.83
Note: The tumor volumes of the highlighted groups were measured before dissection at the end of the experiment. At that time, a slight bulge was observed at the corresponding position on the mouse epidermis, but no tumors were found at the two corresponding positions during the dissection of the mouse hypodermis.
