# Supplementary material for: BRCA1 orchestrates the response to BI-2536 and its combination with alisertib in MYC-driven small cell lung cancer
Source: Cell Death Dis. 2024 Jul 31;15(7):551. doi: 10.1038/s41419-024-06950-w (PMC11291995; doi:10.1038/s41419-024-06950-w)
Supplement: Supplementary file 9 — Supplementary Table 6 [file 41419_2024_6950_MOESM9_ESM.xlsx]

## Sheet: Supp Table 6
Supplementary Table 6: Tumor weight (H82).
Control/Weight (g)	4.74
	2.47
	1.98
	5.49
	3.24
	4.03
	1.76
	1.96
Alisertib/Weight (g)	1.48
	4.53
	1.41
	2.8
	1.95
	2.02
	0.59
	3.21
BI2536/Weight (g)	1.23
	0.21
	0.5
	0.67
	1.12
	0.27
	0.57
	0.58
A+B/Weight (g)	0.25
	0.38
	0
	0.05
	0.04
	0.46
	0.16
	0.23
	0.14
	0
